# Supplementary material for: Significant Factors for Modelling Survival of Escherichia coli in Lake Sediments
Source: Microorganisms. 2024 Jun 13;12(6):1192. doi: 10.3390/microorganisms12061192 (PMC11206117; doi:10.3390/microorganisms12061192)
Supplement: Supplementary file 1 [file microorganisms-12-01192-s001.zip]

Archive with 1 entries (1 files):
- microorganisms-3039578-supplementary.pdf
